# Supplementary material for: Viscoelastic Properties of Polymeric Microneedles Determined by Micromanipulation Measurements and Mathematical Modelling
Source: Materials (Basel). 2023 Feb 21;16(5):1769. doi: 10.3390/ma16051769 (PMC10003889; doi:10.3390/ma16051769)
Supplement: Supplementary file 1 [file materials-16-01769-s001.zip]

Archive with 1 entries (1 files):
- materials-2158516-SI.pdf
